# Supplementary material for: Investigation of activation-induced markers (AIM) in porcine T cells by flow cytometry
Source: Front Vet Sci. 2024 May 29;11:1390486. doi: 10.3389/fvets.2024.1390486 (PMC11168203; doi:10.3389/fvets.2024.1390486)
Supplement: Supplementary file 1 [file Table_1.XLSX]

## Sheet: PMA
PMA
CD3+
		% AIM with TNF-a							% AIM wo TNF-a and TNF-a single								% AIM-TNF-a-
		CD25+CD40L+CD69+TNFa+	CD25+CD40L+TNFa+	CD25+CD69+TNFa+	CD40L+CD69+TNFa+	CD25+TNFa+	CD40L+TNFa+	CD69+TNFa+	CD25+CD40L+CD69+	CD25+CD40L+	CD25+CD69+	CD40L+CD69+	CD25+	CD40L+	CD69+	TNFa+	CD25-CD40L-CD69-TNFa-
	Pig 1	12.858	0.964	18.994	0.449	2.725	0.247	0.358	6.147	0.429	34.631	0.217	8.362	0.124	1.131	1.207	11.158
	Pig 2	8.665	0.429	23.898	0.701	0.874	0.355	1.423	2.133	0.148	34.85	0.287	3.553	0.265	5.93	2.102	14.388
	Pig 3	10.448	0.102	20.103	0.728	0.35	0.019	0.645	4.096	0.051	52.701	0.243	2.843	0.017	3.949	0.241	3.464
	Pig 4	19.796	0.644	20.446	0.82	0.68	0.525	0.619	5.235	0.569	33.945	0.283	3.215	0.504	2.499	1.144	9.077
	Pig 5	10.772	0.15	12.743	1.548	0.155	0.029	0.992	7.088	0.134	54.06	0.703	2.144	0.037	5.655	0.094	3.697
		Sum of all AIM+ phenotypes (regardless of TNF-a expression)	Sum of AIM with TNF-a (%)
	Pig 1	87.636	36.595
	Pig 2	83.511	36.345
	Pig 3	96.295	32.395
	Pig 4	89.78	43.53
	Pig 5	96.21	26.389

## Sheet: SEB
SEB
CD8a+CD4-
		% AIM with TNF-a							% AIM wo TNF-a and TNF-a single								% AIM-TNF-a-		% T cells left after subtracting AIM-TNF-a- and CD25 single+ T cells (=ATC excluded)
		CD25+CD40L+CD69+TNFa+	CD25+CD40L+TNFa+	CD25+CD69+TNFa+	CD40L+CD69+TNFa+	CD25+TNFa+	CD40L+TNFa+	CD69+TNFa+	CD25+CD40L+CD69+	CD25+CD40L+	CD25+CD69+	CD40L+CD69+	CD25+	CD40L+	CD69+	TNFa+	CD25-CD40L-CD69-TNFa-
	Pig 1	0.045	0.265	0.105	0	0.435	0.176	0.003	0.099	0.178	0.732	0	19.861	0.099	0	0.509	77.493		2.646
	Pig 2	0.01	0.021	0.031	0	0.031	0.021	0	0.093	0.206	0.938	0	5.729	0.433	0.021	0.134	92.334		1.937
	Pig 3	0	0.044	0.015	0	0.044	0.235	0	0.073	0.206	0.396	0	8.943	0.411	0.015	0.191	89.427		1.63
	Pig 4	0.01	0.105	0.021	0	0.052	0.408	0	0.031	0.199	0.439	0.01	5.89	0.555	0	0.366	91.913		2.197
	Pig 5	0.068	0.22	0.084	0	0.101	0.388	0.017	0.135	0.676	0.659	0.034	11.704	0.912	0.017	0.321	84.665		3.631
	Average	0.0266	0.131	0.0512	0	0.1326	0.2456	0.004	0.0862	0.293	0.6328	0.0088	10.4254	0.482	0.0106	0.3042
	% of ATC-excluded
	Pig 1	1.70068	10.0151	3.96825	0	16.4399	6.65155	0.113379	3.7415	6.72714	27.6644	0		3.7415	0	19.2366
	Pig 2	0.516262	1.08415	1.60041	0	1.60041	1.08415	0	4.80124	10.635	48.4254	0		22.3542	1.08415	6.91791
	Pig 3	0	2.69939	0.920245	0	2.69939	14.4172	0	4.47853	12.638	24.2945	0		25.2147	0.920245	11.7178
	Pig 4	0.455166	4.77924	0.955849	0	2.36686	18.5708	0	1.41102	9.05781	19.9818	0.455166		25.2617	0	16.6591
	Pig 5	1.87276	6.05894	2.31341	0	2.7816	10.6858	0.468191	3.71798	18.6175	18.1493	0.936381		25.117	0.468191	8.84054
	Average	0.908974	4.92737	1.95163	0	5.17764	10.2819	0.116314	3.63005	11.5351	27.7031	0.278309		20.3378	0.494517	12.6744
CD8a+CD4+
		% AIM with TNF-a							% AIM wo TNF-a and TNF-a single								% AIM-TNF-a-		% T cells left after subtracting AIM-TNF-a- and CD25 single+ T cells (=ATC excluded)
		CD25+CD40L+CD69+TNFa+	CD25+CD40L+TNFa+	CD25+CD69+TNFa+	CD40L+CD69+TNFa+	CD25+TNFa+	CD40L+TNFa+	CD69+TNFa+	CD25+CD40L+CD69+	CD25+CD40L+	CD25+CD69+	CD40L+CD69+	CD25+	CD40L+	CD69+	TNFa+	CD25-CD40L-CD69-TNFa-
	Pig 1	1.501	1.611	0.438	0	0.384	0.399	0.009	2.436	1.735	6.512	0.003	36.173	0.384	0	0.18	48.236		15.591
	Pig 2	0.425	0.292	0.159	0	0.027	0.292	0	1.675	1.116	5.688	0	23.897	1.09	0.053	0.532	64.753		11.35
	Pig 3	0.398	0.712	0.063	0	0.168	1.592	0.021	0.985	1.32	2.807	0.021	28.913	1.236	0.251	0.482	61.031		10.056
	Pig 4	0.515	0.917	0.176	0.013	0.138	0.616	0	1.131	1.232	2.715	0	14.503	1.005	0.138	0.05	76.851		8.646
	Pig 5	1.871	1.478	0.162	0.023	0.092	1.063	0	5.221	2.495	4.204	0.139	27.166	1.709	0.069	0.254	54.054		18.78
	Average	0.942	1.002	0.1996	0.0072	0.1618	0.7924	0.006	2.2896	1.5796	4.3852	0.0326	26.1304	1.0848	0.1022	0.2996
	% of ATC-excluded
	Pig 1	9.62735	10.3329	2.80931	0	2.46296	2.55917	0.0577256	15.6244	11.1282	41.7677	0.0192419		2.46296	0	1.15451
	Pig 2	3.74449	2.57269	1.40088	0	0.237885	2.57269	0	14.7577	9.8326	50.1145	0		9.60352	0.46696	4.68722
	Pig 3	3.95784	7.08035	0.626492	0	1.67064	15.8313	0.208831	9.79515	13.1265	27.9137	0.208831		12.2912	2.49602	4.79316
	Pig 4	5.95651	10.6061	2.03562	0.150359	1.59611	7.12468	0	13.0812	14.2494	31.4018	0		11.6239	1.59611	0.578302
	Pig 5	9.96273	7.87007	0.86262	0.122471	0.489883	5.66028	0	27.8009	13.2854	22.3855	0.740149		9.10011	0.367412	1.3525
	Average	6.64978	7.69241	1.54699	0.0545659	1.2915	6.74963	0.0533112	16.2119	12.3244	34.7166	0.193644		9.01633	0.985302	2.51314
CD8a-CD4+
		% AIM with TNF-a							% AIM wo TNF-a and TNF-a single								% AIM-TNF-a-		% T cells left after subtracting AIM-TNF-a- and CD25 single+ T cells (=ATC excluded)
		CD25+CD40L+CD69+TNFa+	CD25+CD40L+TNFa+	CD25+CD69+TNFa+	CD40L+CD69+TNFa+	CD25+TNFa+	CD40L+TNFa+	CD69+TNFa+	CD25+CD40L+CD69+	CD25+CD40L+	CD25+CD69+	CD40L+CD69+	CD25+	CD40L+	CD69+	TNFa+	CD25-CD40L-CD69-TNFa-
	Pig 1	0.085	0.547	0.009	0	0.179	0.311	0	0.206	0.8	0.291	0	37.375	0.27	0	0.126	59.801		2.824
	Pig 2	0	0.191	0	0	0	0.064	0	0	0.255	0.255	0	37.834	0.382	0	0.064	60.955		1.211
	Pig 3	0.009	0.111	0	0	0.028	1.002	0	0.019	0.241	0.019	0	11.348	0.705	0	0.167	86.351		2.301
	Pig 4	0.02	0.381	0	0	0.061	0.711	0	0.005	0.279	0.036	0.005	17.98	0.416	0	0.152	79.952		2.068
	Pig 5	0.173	0.31	0.014	0.007	0.051	0.397	0	0.339	0.577	0.195	0.022	9.061	0.721	0	0.108	88.024		2.915
	Average	0.0574	0.308	0.0046	0.0014	0.0638	0.497	0	0.1138	0.4304	0.1592	0.0054	22.7196	0.4988	0	0.1234
	% of ATC-excluded
	Pig 1	3.00992	19.3697	0.318697	0	6.33853	11.0127	0	7.29462	28.3286	10.3045	0		9.56091	0	4.46176
	Pig 2	0	15.7721	0	0	0	5.28489	0	0	21.057	21.057	0		31.5442	0	5.28489
	Pig 3	0.391134	4.82399	0	0	1.21686	43.5463	0	0.825728	10.4737	0.825728	0		30.6389	0	7.25771
	Pig 4	0.967118	18.4236	0	0	2.94971	34.381	0	0.241779	13.4913	1.74081	0.241779		20.1161	0	7.3501
	Pig 5	5.93482	10.6346	0.480274	0.240137	1.74957	13.6192	0	11.6295	19.7942	6.68954	0.754717		24.7341	0	3.70497
	Average	2.0606	13.8048	0.159794	0.0480274	2.45093	21.5688	0	3.99833	18.629	8.12352	0.199299		23.3188	0	5.61189
		Sum of AIM with TNF-a (%)
		CD8a+CD4-	CD8a+CD4+	CD8a-CD4+
	Pig 1	1.029	4.342	1.131
	Pig 2	0.114	1.195	0.255
	Pig 3	0.338	2.954	1.15
	Pig 4	0.596	2.375	1.173
	Pig 5	0.878	4.689	0.952
	Average	0.591	3.111	0.9322
		AIM with TNF-a % of ATC-excluded
		CD8a+CD4-	CD8a+CD4+	CD8a-CD4+
	Pig 1	38.8889	27.8494	40.0496
	Pig 2	5.88539	10.5286	21.057
	Pig 3	20.7362	29.3755	49.9783
	Pig 4	27.1279	27.4693	56.7215
	Pig 5	24.1807	24.9681	32.6587
	Average	23.3638	24.0382	40.093

## Sheet: ASFV
ASFV Estonia
CD8a+CD4-
		% AIM with TNF-a							% AIM wo TNF-a and TNF-a single								% AIM-TNF-a-		% T cells left after subtracting AIM-TNF-a- and CD25 single+ T cells (=ATC excluded)
		CD25+CD40L+CD69+TNFa+	CD25+CD40L+TNFa+	CD25+CD69+TNFa+	CD40L+CD69+TNFa+	CD25+TNFa+	CD40L+TNFa+	CD69+TNFa+	CD25+CD40L+CD69+	CD25+CD40L+	CD25+CD69+	CD40L+CD69+	CD25+	CD40L+	CD69+	TNFa+	CD25-CD40L-CD69-TNFa-
	Pig 1	0.00793	0.13	0.032	0	0.35	0.29	0	0.00529	0.11	0.22	0	12.8	0.3	0.00793	1.72	84		3.2
	Pig 2	0.011	0.1	0.028	0	0.31	0.16	0	0	0.061	0.1	0	12.3	0.12	0.00555	1.34	85.5		2.2
	Pig 3	0.011	0.069	0.024	0	0.35	0.13	0.00795	0.00795	0.05	0.17	0.00265	11.5	0.11	0.019	1.66	85.9		2.6
	Pig 4	0	0.075	0.022	0	0.38	0.13	0.00315	0	0.057	0.066	0.00315	13.9	0.11	0.013	1.59	83.6		2.5
	Pig 5	0.0035	0.12	0.017	0	0.34	0.17	0	0.0035	0.063	0.11	0	12.1	0.056	0.00699	1.43	85.6		2.3
	Average	0.006686	0.0988	0.0246	0	0.346	0.176	0.00222	0.003348	0.0682	0.1332	0.00116	12.52	0.1392	0.010494	1.548
	% of ATC-excluded
	Pig 1	0.247812	4.0625	1	0	10.9375	9.0625	0	0.165312	3.4375	6.875	0		9.375	0.247812	53.75
	Pig 2	0.5	4.54545	1.27273	0	14.0909	7.27273	0	0	2.77273	4.54545	0		5.45455	0.252273	60.9091
	Pig 3	0.423077	2.65385	0.923077	0	13.4615	5	0.305769	0.305769	1.92308	6.53846	0.101923		4.23077	0.730769	63.8462
	Pig 4	0	3	0.88	0	15.2	5.2	0.126	0	2.28	2.64	0.126		4.4	0.52	63.6
	Pig 5	0.152174	5.21739	0.73913	0	14.7826	7.3913	0	0.152174	2.73913	4.78261	0		2.43478	0.303913	62.1739
	Average	0.264613	3.89584	0.962987	0	13.6945	6.78531	0.0863538	0.124651	2.63049	5.0763	0.0455846		5.17902	0.410954	60.8558
CD8a+CD4+
		% AIM with TNF-a							% AIM wo TNF-a and TNF-a single								% AIM-TNF-a-		% T cells left after subtracting AIM-TNF-a- and CD25 single+ T cells (=ATC excluded)
		CD25+CD40L+CD69+TNFa+	CD25+CD40L+TNFa+	CD25+CD69+TNFa+	CD40L+CD69+TNFa+	CD25+TNFa+	CD40L+TNFa+	CD69+TNFa+	CD25+CD40L+CD69+	CD25+CD40L+	CD25+CD69+	CD40L+CD69+	CD25+	CD40L+	CD69+	TNFa+	CD25-CD40L-CD69-TNFa-
	Pig 1	0.063	0.054	0.05	0	0.19	0.096	0	0.05	0.13	0.56	0	41.5	0.058	0.00418	0.26	57		1.5
	Pig 2	0.044	0.044	0.044	0	0.23	0.033	0	0.033	0.054	0.37	0.011	42.4	0.076	0	0.29	56.4		1.2
	Pig 3	0.043	0.091	0.048	0	0.35	0.039	0	0.048	0.065	0.46	0	40.2	0.048	0	0.28	58.3		1.5
	Pig 4	0.035	0.089	0.035	0	0.28	0.047	0	0.024	0.071	0.3	0.00591	38.9	0.041	0	0.22	60		1.1
	Pig 5	0.043	0.058	0.014	0	0.35	0.029	0	0.014	0.043	0.39	0	34.3	0.065	0.00722	0.21	64.4		1.3
	Average	0.0456	0.0672	0.0382	0	0.28	0.0488	0	0.0338	0.0726	0.416	0.003382	39.46	0.0576	0.00228	0.252
	% of ATC-excluded
	Pig 1	4.2	3.6	3.33333	0	12.6667	6.4	0	3.33333	8.66667	37.3333	0		3.86667	0.278667	17.3333
	Pig 2	3.66667	3.66667	3.66667	0	19.1667	2.75	0	2.75	4.5	30.8333	0.916667		6.33333	0	24.1667
	Pig 3	2.86667	6.06667	3.2	0	23.3333	2.6	0	3.2	4.33333	30.6667	0		3.2	0	18.6667
	Pig 4	3.18182	8.09091	3.18182	0	25.4545	4.27273	0	2.18182	6.45455	27.2727	0.537273		3.72727	0	20
	Pig 5	3.30769	4.46154	1.07692	0	26.9231	2.23077	0	1.07692	3.30769	30	0		5	0.555385	16.1538
	Average	3.44457	5.17716	2.89175	0	21.5089	3.6507	0	2.50841	5.45245	31.2212	0.290788		4.42545	0.16681	19.2641
CD8a-CD4+
		% AIM with TNF-a							% AIM wo TNF-a and TNF-a single								% AIM-TNF-a-		% T cells left after subtracting AIM-TNF-a- and CD25 single+ T cells (=ATC excluded)
		CD25+CD40L+CD69+TNFa+	CD25+CD40L+TNFa+	CD25+CD69+TNFa+	CD40L+CD69+TNFa+	CD25+TNFa+	CD40L+TNFa+	CD69+TNFa+	CD25+CD40L+CD69+	CD25+CD40L+	CD25+CD69+	CD40L+CD69+	CD25+	CD40L+	CD69+	TNFa+	CD25-CD40L-CD69-TNFa-
	Pig 1	0.012	0.012	0	0	0.012	0.041	0	0.00591	0.041	0.071	0	10.9	0.16	0	0.071	88.6		0.5
	Pig 2	0.032	0.016	0	0	0.13	0.032	0	0.032	0.016	0.081	0	14.9	0.23	0.016	0.048	84.4		0.7
	Pig 3	0.014	0	0	0	0.081	0.027	0	0.014	0.027	0.081	0	11.8	0.081	0.00675	0.11	87.8		0.4
	Pig 4	0.012	0.025	0	0	0.16	0.012	0	0	0.025	0.062	0	10.8	0.062	0	0.087	88.8		0.4
	Pig 5	0.00761	0.03	0	0	0.099	0.023	0	0	0	0.053	0	7.32	0.11	0.00761	0.076	92.3		0.38
	Average	0.015522	0.0166	0	0	0.0964	0.027	0	0.010382	0.0218	0.0696	0	11.144	0.1286	0.006072	0.0784
	% of ATC-excluded
	Pig 1	2.4	2.4	0	0	2.4	8.2	0	1.182	8.2	14.2	0		32	0	14.2
	Pig 2	4.57143	2.28571	0	0	18.5714	4.57143	0	4.57143	2.28571	11.5714	0		32.8571	2.28571	6.85714
	Pig 3	3.5	0	0	0	20.25	6.75	0	3.5	6.75	20.25	0		20.25	1.6875	27.5
	Pig 4	3	6.25	0	0	40	3	0	0	6.25	15.5	0		15.5	0	21.75
	Pig 5	2.00263	7.89474	0	0	26.0526	6.05263	0	0	0	13.9474	0		28.9474	2.00263	20
	Average	3.09481	3.76609	0	0	21.4548	5.71481	0	1.85069	4.69714	15.0938	0		25.9109	1.19517	18.0614
		Sum of AIM with TNF-a (%)
		CD8a+CD4-	CD8a+CD4+	CD8a-CD4+
	Pig 1	0.80993	0.453	0.077
	Pig 2	0.609	0.395	0.21
	Pig 3	0.59195	0.571	0.122
	Pig 4	0.61015	0.486	0.209
	Pig 5	0.6505	0.494	0.15961
	Average	0.654306	0.4798	0.155522
		AIM with TNF-a % of ATC-excluded
		CD8a+CD4-	CD8a+CD4+	CD8a-CD4+
	Pig 1	25.3103	30.2	15.4
	Pig 2	27.6818	32.9167	30
	Pig 3	22.7673	38.0667	30.5
	Pig 4	24.406	44.1818	52.25
	Pig 5	28.2826	38	42.0026
	Average	25.6896	36.673	34.0305
